# Supplementary material for: Interaction between transcribing RNA polymerase and topoisomerase I prevents R-loop formation in E. coli
Source: Nat Commun. 2022 Aug 4;13:4524. doi: 10.1038/s41467-022-32106-5 (PMC9352719; doi:10.1038/s41467-022-32106-5)
Supplement: Supplementary file 4 — Source Data [file 41467_2022_32106_MOESM4_ESM.xlsx]

## Sheet: Title
	Source Data file
	The Interaction Between Transcribing RNA Polymerase and Topoisomerase I Prevents R-loop Formation in E. coli
Dmitry Sutormin1,2#, Alina Galivondzhyan1,3, Olga Musharova1,4, Dmitrii Travin1,2, Anastasiya Rusanova2, Kseniya Obraztsova5,6, Sergei Borukhov6, Konstantin Severinov1,7,8#
1Skolkovo Institute of Science and Technology, Moscow, 121205 Russia
2Institute of Gene Biology RAS, Moscow, 119334 Russia
3Lomonosov Moscow States University, Moscow, 119991 Russia
4Institute of Molecular Genetics, National Research Centre "Kurchatov Institute," Moscow 123182, Russia
5Current address: University of Pennsylvania, Perelman School of Medicine, Department of Medicine, Philadelphia, PA 19104, United States
6Department of Cell Biology and Neuroscience, Rowan University School of Osteopathic Medicine, Stratford, NJ 08084-1489, USA.
7Center for Precision Genome Editing and Genetic Technologies for Biomedicine, Institute of Gene Biology, RAS, Moscow, 119334 Russia
8Waksman University for Microbiology, Rutgers, NJ 08854, USA
#To whom correspondence should be addressed. E-mail: K.Severinov@skoltech.ru, sutormin94@gmail.com

## Sheet: Tables_description
Name	Description
Table S1	MST raw data, source data for Figure 4i
Table S2	EcTopoI pull-down experiment quantification data. Ratios of relative mean pixel intensities are given. Source data for Supplementary Figure 5d
Table S3	CFU quantification data for EcTopoI 14 kDa CTD long-term overexpression experiment. CFU numbers are reported. Source data for Supplementary Figure 5e
Table S4	CFU quantification data for EcTopoI 14 kDa CTD short-term overexpression experiment. CFU numbers are reported. Source data for Supplementary Figure 5f
Table S5	Efficiency of primers used for qPCR, qPCR raw data, Ct values. Source data for Supplementary Figure 10
Table S6	Effect of EcTopoI Y319F overexpression on transcription levels of supercoiling-involved genes - gyrA, gyrB, parC, parE, topB, rnhA, rnhB. Source data for Supplementary Figure 8i
Table S7	14 kDa CTD overexpression effects on RpoC enrichment, ChIP-qPCR raw data, Ct values. Source data for Supplementary Figures 5g, h
Table S8	Growth curves raw data for GFP, 14kDa CTD, EcTopoI, EcTopoI Y319F, and EcTopoI G116S M320V overexpression. OD600 data is reported. Source data for Figure 5a and Supplementary Figures 8b, 7a
Table S9	Quantification of SOS-response induced by the EcTopoI G116S/M320V overexpression from pBAD33 using the E. coli CSH50 reporter strain. Source data for Supplementary Figure 7b
Table S10	EcTopoI ChIP-qPCR raw data for dps, potF, dif, and H2394 sites, Ct values. Source data for Supplementary Figure 7h
Table S11	Cell length quantification for E. coli BW25113 topA mutants and E. coli DY330 overexpressing GFP or 14kDa CTD from the pCA24 plasmid. Cell length is given in mkm. Source data for Figures 5b, e
Table S12	Growth curves raw data for E. coli BW25113 topA mutants. OD600 data is reported. Source data for Figure 5d
Table S13	Quantification of SOS-response induced by the EcTopoI 14kDa CTD overexpression from pCA24 using the E. coli CSH50 reporter strain. Source data for Supplementary Figure 8a
Table S14	E. coli BW25113 wt and E. coli BW25113 topA mutants co-cultivation experiment. Competition quantification by qPCR, qPCR raw data, Ct values reported. Outlier values were excluded for technical replicates. Source data for Supplementary Figure 8c
Table S15	R-loops dot-blot quantification data for CTD and EcTopoI Y319F overexpression. Relative mean pixel intensities are given. Source data for Supplementary Figures 8e, f

## Sheet: Table S1
Consensus F				Consensus R				Poly-T				Poly-A				Random F				Random R
Consensus F EcTopoI concentration, M	Consensus F MST signal, Mean	Consensus F MST signal, STD	Consensus F Number of replicates	Consensus R EcTopoI concentration, M	Consensus R MST signal, Mean	Consensus R MST signal, STD	Consensus R Number of replicates	Poly-T EcTopoI concentration, M	Poly-T MST signal, Mean	Poly-T MST signal, STD	Poly-T Number of replicates	Poly-A EcTopoI concentration, M	Poly-A MST signal, Mean	Poly-A MST signal, STD	Poly-A Number of replicates	Random F EcTopoI concentration, M	Random F MST signal, Mean	Random F MST signal, STD	Random F Number of replicates	Random R EcTopoI concentration, M	Random R MST signal, Mean	Random R MST signal, STD	Random R Number of replicates
8.5e-07	21.1322	1.72516	3	4.25e-07	923.58	0	1	8e-07	23.6328	0.91842	4	2.125e-07	928.626	0.80419	2	8e-07	24.9378	0.54865	3	8.5e-07	923.867	0.16054	2
4.25e-07	21.9857	2.0447	5	2.125e-07	921.286	3.8623	3	4e-07	26.9355	1.4373	4	1.0625e-07	917.281	0.80906	3	4e-07	27.3958	0.88269	3	4.25e-07	918.5	2.58294	3
2.125e-07	23.1863	3.88304	4	1.0625e-07	913.3	1.93054	3	2e-07	27.528	0.76941	3	5.3125e-08	901.04	2.8414	3	2e-07	29.9615	0	1	2.125e-07	905.209	3.18032	2
1.0625e-07	24.4395	2.10594	3	5.3125e-08	900.799	5.62173	3	1e-07	29.413	2.61248	4	2.65625e-08	881.907	1.09962	3	1e-07	32.9116	0.31988	3	1.0625e-07	896.588	0.85704	3
5.3125e-08	25.6029	2.3609	3	2.65625e-08	884.241	4.91507	3	5e-08	33.2167	2.51186	4	1.32813e-08	862.517	2.21059	3	5e-08	33.9042	0.78647	3	5.3125e-08	889.542	0.97647	2
2.65625e-08	30.5686	2.23932	3	1.32813e-08	866.616	2.78964	3	2.5e-08	36.1047	0.72129	4	6.64063e-09	852.373	2.5814	3	2.5e-08	34.6326	0.57536	2	2.65625e-08	887.958	1.8742	3
1.32813e-08	32.1061	1.6278	5	6.64063e-09	852.79	3.00523	3	1.25e-08	37.8327	0.73963	3	3.32031e-09	843.352	1.12769	3	1.25e-08	35.4352	0.68126	3	1.32813e-08	885.045	1.04615	3
6.64063e-09	35.7882	0.32389	3	3.32031e-09	845.638	0.2974	3	6.25e-09	39.0755	0.48328	4	1.66016e-09	839.626	0.72812	3	6.25e-09	35.4653	0	1	6.64063e-09	884.875	1.78742	3
3.32031e-09	37.9418	0.94776	4	1.66016e-09	842.541	1.45221	3	3.125e-09	40.3235	0.48385	4	8.30078e-10	837.41	0.65243	3	3.125e-09	35.7817	0.32282	3	3.32031e-09	884.347	0.63701	3
1.66016e-09	37.3199	1.24237	4	8.30078e-10	838.387	0.60391	3	1.5625e-09	40.9974	0.94793	4	4.15039e-10	838.781	3.27988	3	1.5625e-09	36.1218	0.29415	3	1.66016e-09	882.499	1.38148	3
8.30078e-10	39.5183	0.87495	4	4.15039e-10	836.861	1.24832	3	7.8125e-10	40.888	0.94398	4	2.0752e-10	837.363	1.31614	3	7.8125e-10	36.2319	0.50485	3	8.30078e-10	882.374	1.14775	3
4.15039e-10	39.3529	1.2499	5	2.0752e-10	837.308	1.82059	3	3.90625e-10	40.5764	1.20746	4	1.0376e-10	837.204	2.43789	3	3.90625e-10	36.5577	0.40493	3	4.15039e-10	882.554	0.43786	3
2.0752e-10	39.2871	1.96179	4	1.0376e-10	837.084	1.35704	3	1.95313e-10	40.4787	0.99451	4	5.188e-11	838.25	3.63339	3	1.95313e-10	36.5841	0.33683	2	2.0752e-10	882.792	1.15827	3
1.0376e-10	38.7835	2.10931	5	5.188e-11	837.427	2.92309	3	9.7656e-11	41.0519	0.78354	4	2.594e-11	839.456	2.46962	3	9.7656e-11	35.8033	0.81906	3	1.0376e-10	882.79	0.51571	3
5.188e-11	38.765	1.93976	3	2.594e-11	839.38	2.73221	3	4.8828e-11	41.1283	0.75415	4					4.8828e-11	36.3233	0.30594	3	5.188e-11	883.535	0.23129	3
2.594e-11	40.3335	1.20566	3					2.4414e-11	41.0581	0.74013	3					2.4414e-11	36.1242	0.16974	3	2.594e-11	883.099	0.75394	3

## Sheet: Table S2
Sample	RNAP/EcTopoI 1	RNAP/EcTopoI 2	RNAP/EcTopoI 3	RNAP/EcTopoI 4	RNAP/EcTopoI 5
GFP -IPTG	0.0892389	0.0270462	0.0417501	0.0413417	0.0750944
GFP +IPTG	0.077399	0.0443989	0.0416585	0.034233	0.0721339
CTD -IPTG	0.0768516	0.0648781	0.0495456	0.0470432	0.0636747
CTD +IPTG	0.0166598	0.00841277	0.032564	0.0234836	0.0460799

## Sheet: Table S3
	no plasmid	no plasmid Glc	no plasmid IPTG	GFP	GFP Glc	GFP IPTG	CTD	CTD Glc	CTD IPTG
Replicate_1	380000000	800000000	400000000	400000000	200000000	420000000	400000000	800000000	20000
Replicate_2	200000000	800000000	1200000000	400000000	600000000	440000000	600000000	800000000	8000
Replicate_3	1200000000	600000000	600000000	600000000	1400000000	540000000	600000000	400000000	6000

## Sheet: Table S4
	CTD	CTD IPTG
Replicate_1	400000000	100000000
Replicate_2	200000000	40000000
Replicate_3	200000000	80000000

## Sheet: Table S5
Template DNA concentration, log10	3	3	3	2	2	2	1	1	1	0	0	0
rpmH_8	14.3213	14.0145	13.6882	17.1513	17.1482	17.1884	20.8051	20.744	20.7089	24.3595	24.9687
rpmH_7	14.1124	13.6364	13.7523	17.1097	17.1934	17.3213	20.7517	20.8757	20.9693	24.6821	25.1247
rpmH_6	14.3399	14.4163	14.3214	18.3165	18.1962	18.1639	22.2412	22.1242	22.0982	26.1384	26.1929
rpmH_5	13.2969	13.2659	13.3395	16.6776	16.826	16.633	20.173	20.1815	20.1698	24.032	24.1184
rpmH_4	14.3062	14.2378	14.3917	17.8912	17.917	18.2437	21.3977	21.5017	21.5148	25.4261	25.6275
rpmH_3	13.5312	13.4392	13.4142	17.0794	17.1127	17.0762	20.5226	20.6689	20.5678	24.2662	24.3632
rpmH_2	12.9673	12.8175	12.9194	16.2969	16.2172	16.2907	19.711	19.7804	19.8649	23.4829	23.4644
rpmH_1	13.3783	13.2657	13.3922	16.8491	16.7912	16.8842	20.3715	20.3325	20.2619	24.1037	23.9973
topA_7	13.6809	13.8043	13.757	17.1514	17.1695	17.2487	20.8053	20.7781	20.7125	24.493	24.6358	24.6388
topA_6	14.0821	14.3651	13.8566	17.3441	17.3877	17.3908	21.1591	21.0583	21.0559	24.7902	24.8014	24.9585
topA_5	13.4257	13.3589	13.2756	16.8099	16.7143	16.7973	20.3164	20.2695	20.2303	23.9159	24.0981	24.1378
topA_4	14.3741	14.3533	14.182	17.6239	17.5423	17.5671	21.3013	21.6098	21.2206	25.1797	25.1643	25.437
topA_3	13.7917	13.705	13.5377	17.0015	16.9821	16.8295	20.6714	20.575	20.5198	24.3252	24.2276	24.5914
topA_2	13.4812	13.4198	13.4755	16.9082	16.7042	16.6719	20.2475	20.2758	20.2877	23.9682	23.9884	24.0797
topA_1	14.0492	13.9178	13.7832	17.1489	17.0879	16.9578	20.7824	20.7921	20.6821	24.4179	24.4238	24.5373
BW25113_wt	18.2857	18.0473	17.7702	21.273	21.2846	22.0756	24.92	25.0675	25.1306	28.4037	28.2818	28.6569
delta11	14.4974	14.6236	14.3439	18.2296	17.4827	19.778	21.2289	20.9642	21.9027	24.4724	24.9185	25.6508
delta11_SPA	16.346	16.3314	15.925	19.7591	19.7626	19.868	23.6267	23.4414	23.5606	27.1398	27.0145	27.0356
delta14	16.021	15.9842	17.025	20.0661	19.0449	20.3953	23.3149	22.6128	23.7575	26.138	26.3519	26.9521
delta14_SPA	17.4285	17.4875	17.515	20.9742	21.0599	20.8944	24.5903	24.5932	24.3246	27.7695	27.961	28.0558
rho	12.1903	12.7748	12.805	16.0911	16.2294	16.1274	19.8085	19.6103	19.7869	23.2993	23.4185	23.9044
rnhB	13.2183	12.7964	12.981	16.185	16.2207	16.1501	19.6952	19.9173	19.7049	23.2508	23.3457	23.5504
rnhA	13.2587	11.2916	12.0968	16.3699	16.3697	16.4362	19.9989	20.0234	20.1937	23.6799	23.9356	24.1913
topB	12.6515	12.4785	12.6484	16.3977	16.5555	16.4154	20.2383	20.8475	20.6307	23.7291	23.7468	23.5574
parE	13.7608	14.7238	14.5574	17.8733	18.1118	NaN	21.4732	21.3563	21.6155	25.3829	25.9185	NaN
parC	14.4054	15.6329	15.5853	18.6267	19.028	NaN	22.6368	22.4411	22.4746	26.432	26.7122	NaN
gyrB	14.6588	14.3014	14.2138	17.5661	17.6612	NaN	21.1464	21.2989	21.1539	24.9345	25.2878	NaN
gyrA	14.4405	14.2048	14.1751	17.4551	17.7431	NaN	21.1949	21.014	21.1878	25.0469	24.8383	NaN

## Sheet: Table S6
	Effectiveness	Length	GFP-1	GFP-2	GFP-3	GFP-4	GFP-5	GFP-6	GFP+1	GFP+2	GFP+3	GFP+4	GFP+5	GFP+6	Y319F-1	Y319F-2	Y319F-3	Y319F-4	Y319F-5	Y319F-6	Y319F+1	Y319F+2	Y319F+3	Y319F+4	Y319F+5	Y319F+6
rho2_R1	1.88	123	21.7367	21.0949	20.8777	21.2977	21.4039	21.2375	20.2234	20.1665	20.3983	20.6046	20.7162	20.7841	20.2568	20.5386	20.9517	20.1811	20.2364	20.4281	20.4063	20.4979	20.4838	20.2527	20.279	20.3603
gyrB1	1.91	146	20.1935	20.0619	19.9449	20.9143	20.4133	20.3096	20.1287	20.1273	19.9565	20.5757	20.3846	20.6369	20.2378	20.4343	20.2739	20.3963	19.5778	20.4073	19.3718	19.4448	19.7256	19.7133	19.6025	20.4807
gyrA2	1.92	123	18.8564	18.8345	18.6087	19.5039	19.0205	19.0452	18.3171	18.4533	18.3471	18.823	18.8874	19.0211	19.0874	18.7206	18.8482	19.2875	18.9857	19.0675	19.1228	18.9251	19.0999	19.5138	19.3739	20.1529
rho2_R2	1.88	123	21.5215	21.2215	21.2586	21.3331	21.1118	21.2542	20.6436	20.7446	20.6433	20.9538	20.7288	20.628	21.2024	21.1352	21.3221	20.4487	20.2095	20.4866	20.6872	20.5347	20.834	20.407	20.2266	20.2471
topB1	1.85	139	21.2348	21.0196	20.9896	21.1282	21.0973	21.0395	21.5352	21.2808	21.2761	21.1451	21.0529	21.1876	21.3215	21.3084	21.5737	21.2395	21.0557	21.0932	21.3303	21.1396	22.0186	21.5555	21.4168	21.4142
parE1	1.86	142	23.0451	22.3859	22.4104	22.7123	22.6546	22.3851	23.0716	22.4737	22.3858	22.3664	22.2404	22.3531	22.6923	22.6114	22.87	22.4484	22.477	22.4022	22.1813	22.3148	23.1021	22.1238	21.6289	21.6917
parC2	1.84	148	22.1798	21.7189	21.4775	22.0614	21.8257	21.8224	22.3963	21.8381	21.898	21.4568	21.3292	21.641	21.9999	22.1516	22.3585	21.2795	21.9025	21.2849	21.3652	21.4254	22.0668	21.1513	20.5147	20.5155
rho2_R3	1.88	123	21.0853	21.073	20.8439	21.2169	21.2731	21.1884	20.4412	20.3775	20.6487	20.7335			21.0351	21.3976	20.496	20.6818	20.599		20.0244	20.0804	20.3389	20.2462	20.2914	20.5018
rnhB1	1.94	132	22.2921	22.4369	22.1301	21.6739	21.6926	21.6237	21.4424	21.7055	20.5335	21.002			22.4446	22.5079	21.277	21.0239	21.018		20.7664		20.6673	20.0072	19.7772	19.9971
rnhA1	1.81	135	23.1762	23.1973	23.4473	22.5883	22.6299	22.518	23.692	23.4392	22.7326	22.8855			23.4464	24.1304	23.1866	23.2781	23.3426		24.232		23.6466	23.0529	23.2494	23.0606

## Sheet: Table S7
	wt_mock_1	wt_mock_2	wt_mock_3	wt_mock_4	wt_IP_1	wt_IP_2	wt_IP_3	wt_IP_4	CTD_mock_1	CTD_mock_2	CTD_mock_3	CTD_mock_4	CTD_IP_1	CTD_IP_2	CTD_IP_3	CTD_IP_4	Length	Effectiveness	Distance
rpmH8	18.1244	17.3092	16.9688	17.109	22.4624	31.3979	27.2655	24.1812	17.3357	18.885	17.8978	19.4935	25.424	20.3169	23.767	23.8924	139	1.92	2264
rpmH7	17.3892	17.9767	16.7413	16.7631	22.5952	30.8159	27.0666	23.2634	17.2368	17.8519	17.3473	18.8935	25.6979	19.9233	23.2766	23.3029	135	1.87	1903
rpmH6	18.4649	17.9343	17.3021	17.0828	24.2246	32.5542	28.4263	24.2097	17.7474	18.2218	18.0098	19.3789	27.2414	20.8073	24.2035	25.0685	139	1.8	1537
rpmH5	17.3983	16.7633	16.089	16.1078	22.3188	29.8651	26.7576	23.1681	16.5721	17.3731	16.7705	18.7543	25.1799	19.3805	22.5721	22.7453	128	1.91	1312
rpmH4	18.0144	18.0231	16.9598	17.3085	23.3672	32.2887	28.3266	24.4907	17.9851	18.6136	18.3863	20.2438	26.7848	21.2027	24.6897	24.4766	140	1.87	1019
rpmH3	18.1083	17.792	16.748	16.5144	22.9558	31.2374	27.2384	23.7873	17.4474	18.9981	17.5211	19.6793	25.9153	20.1008	23.2805	23.9821	141	1.9	710
rpmH2	17.0931	16.749	16.1241	16.3705	22.3891	30.6416	26.8562	22.5294	17.4855	17.1508	16.9047	19.3942	25.1756	19.2277	22.2851	22.8893	138	1.93	365
rpmH1	19.3667	17.3107	17.3203	16.4824	24.1302	30.7359	26.9942	23.0956	18.4705	18.1418	17.0487	21.0842	25.3574	19.3425	22.522	24.4986	140	1.91	92
topA7	19.3378	18.2271	18.6869	17.8082	24.2589		29.0625	24.8622	18.3723	18.2199	18.5381	19.1918	27.1887	20.3071	25.2828	23.9146	131	1.89	2168
topA6	18.8922	18.0263	18.7306	18.0228	24.4554	31.7988	29.4194	25.1628	18.3668	18.8	18.6171	19.6409	27.3685	20.5214	25.5566	24.3218	138	1.9	1850
topA5	18.9981	18.0768	18.4571	17.838	24.1966	31.9732	29.2257	24.8298	18.0347	18.4759	18.2908	19.1023	26.8439	21.0085	24.7948	23.8128	145	1.91	1505
topA4	19.8072	19.3406	19.4333	19.0386	25.1202	32.4429	29.6414	25.8844	19.0662	19.5876	19.4557	20.3062	28.174	20.0613	26.1476	24.9896	139	1.87	1001
topA3	18.9653	18.015	18.5132	17.4103	24.5587	31.6663	29.3721	24.7943	18.2438	18.2919	18.3939	19.2533	27.3616	20.0802	25.164	23.6584	137	1.9	520
topA2	19.1756	17.7284	18.4877	17.4984	24.4749	31.344	28.9464	24.2013	18.2943	18.5063	18.1519	19.1754	26.7545	20.1358	24.441	23.4928	138	1.92	297
topA1	21.1413	18.916	19.8418	18.7909	24.9264	32.8459	29.375	25.2993	19.8438	20.2785	19.4789	20.6209	27.227	21.0579	25.0017	24.3754	138	1.92	100

## Sheet: Table S8
Time point, min	EcTopoI_G116S_M320V_Replicate_1	EcTopoI_G116S_M320V_Replicate_2	EcTopoI_G116S_M320V_Replicate_3	EcTopoI_G116S_M320V_Replicate_1_Ara	EcTopoI_G116S_M320V_Replicate_2_Ara	EcTopoI_G116S_M320V_Replicate_3_Ara	EcTopoI_Replicate_1	EcTopoI_Replicate_2	EcTopoI_Replicate_3	EcTopoI_Replicate_1_IPTG	EcTopoI_Replicate_2_IPTG	EcTopoI_Replicate_3_IPTG	CTD_Replicate_1	CTD_Replicate_2	CTD_Replicate_3	CTD_Replicate_1_IPTG	CTD_Replicate_2_IPTG	CTD_Replicate_3_IPTG	GFP_Replicate_1	GFP_Replicate_2	GFP_Replicate_3	GFP_Replicate_1_IPTG	GFP_Replicate_2_IPTG	GFP_Replicate_3_IPTG	EcTopoI_Y319F_Replicate_1	EcTopoI_Y319F_Replicate_2	EcTopoI_Y319F_Replicate_3	EcTopoI_Y319F_Replicate_1_IPTG	EcTopoI_Y319F_Replicate_2_IPTG	EcTopoI_Y319F_Replicate_3_IPTG
0	0.06	0.06	0.12				0.05	0.07	0.1				0.07	0.09	0.12				0.06	0.06	0.08				0.07	0.08	0.11
15	0.08	0.08	0.14				0.08	0.08	0.12				0.1	0.13	0.14				0.05	0.09	0.06				0.1	0.1	0.11
30	0.13	0.1	0.18				0.1	0.1	0.16				0.12	0.15	0.17				0.09	0.1	0.09				0.13	0.11	0.12
45	0.17	0.1	0.25				0.13	0.15	0.19				0.12	0.17	0.21				0.12	0.13	0.11				0.15	0.14	0.17
60	0.22	0.16	0.29				0.18	0.2	0.24				0.15	0.2	0.24				0.16	0.17	0.14				0.17	0.17	0.2
75	0.3	0.18	0.37	0.3	0.18	0.37	0.23	0.28	0.33	0.26	0.29	0.32	0.22	0.28	0.29	0.22	0.32	0.25	0.19	0.18	0.16	0.2	0.16	0.15	0.21	0.19	0.22	0.21	0.2	0.21
90	0.41	0.31	0.55	0.43	0.29	0.51	0.32	0.37	0.42	0.34	0.38	0.43	0.27	0.34	0.38	0.27	0.34	0.36	0.23	0.2	0.21	0.24	0.19	0.19	0.23	0.22	0.25	0.23	0.23	0.22
105	0.53	0.41	0.73	0.56	0.38	0.67	0.45	0.5	0.56	0.48	0.51	0.56	0.35	0.42	0.46	0.31	0.45	0.44	0.29	0.23	0.25	0.32	0.24	0.25	0.25	0.24	0.26	0.27	0.25	0.22
120	0.72	0.54	0.88	0.67	0.48	0.82	0.56	0.59	0.68	0.58	0.65	0.73	0.43	0.6	0.59	0.46	0.56	0.56	0.35	0.31	0.29	0.36	0.29	0.29	0.29	0.27	0.3	0.31	0.28	0.24
135	0.9	0.66	1.1	0.84	0.62	0.96	0.71	0.85	0.95	0.77	0.86	0.96	0.56	0.76	0.73	0.51	0.64	0.65	0.43	0.36	0.37	0.43	0.36	0.35	0.33	0.31	0.31	0.32	0.32	0.25
150	1.18	0.91	1.38	0.97	0.8	1.04	0.97	1.03	1.13	0.95	1.05	1.18	0.7	0.84	0.83	0.62	0.73	0.75	0.55	0.49	0.47	0.52	0.43	0.44	0.37	0.35	0.35	0.33	0.31	0.29
165	1.27	1.02	1.47	1.01	0.92	1.1	1.23	1.32	1.33	1.24	1.32	1.43	0.92	1.03	1.04	0.76	0.82	0.83	0.71	0.6	0.59	0.65	0.53	0.54	0.44	0.4	0.41	0.35	0.34	0.3
180	1.53	1.34	1.73	1.05	1	1.12	1.36	1.48	1.64	1.47	1.51	1.7	1.04	1.23	1.15	0.79	0.88	0.86	0.89	0.74	0.74	0.8	0.63	0.66	0.5	0.47	0.46	0.37	0.37	0.33
195	1.69	1.48	1.86	1.12	1.05	1.18	1.7	1.75	1.88	1.74	1.82	1.92	1.2	1.35	1.43	0.79	0.84	0.92	1.07	0.91	0.96	0.95	0.76	0.82	0.63	0.56	0.52	0.38	0.36	0.32

[truncated: 7 more sheets: Table S9, Table S10, Table S11, Table S12, Table S13, Table S14, Table S15]
